# Supplementary material for: The Role of Bioactive Peptides in Diabetes and Obesity
Source: Foods. 2021 Sep 18;10(9):2220. doi: 10.3390/foods10092220 (PMC8469013; doi:10.3390/foods10092220)
Supplement: Supplementary file 1 [file foods-10-02220-s001.zip]

Archive with 1 entries (1 files):
- foods-1300697-SI.pdf
